# Supplementary material for: Serum metabolomics-based diagnostic biomarkers for colorectal cancer: insights and multi-omics validation
Source: Front Endocrinol (Lausanne). 2025 Oct 27;16:1663938. doi: 10.3389/fendo.2025.1663938 (PMC12597806; doi:10.3389/fendo.2025.1663938)
Supplement: Supplementary file 2 [file Table1.xlsx]

## Sheet: Sheet1
Supplementary Table 1 Differential metabolites in the serum of patients with CRC
mz	rt	Compound.name	P_value	VIP	log2FC	HMDB.ID	KEGG.ID	Class	Sub_class
96.9593	1456.74	Sulfate	6.5e-11	2.76	-2.97	HMDB0001448	C00059	Homogeneous non-metal compounds	Non-metal sulfates
114.989	41.4074	Mesylate	0.0164	1.15	1.04	HMDB0240280	C11145	Organic acids and derivatives	Organosulfonic acids and derivatives
116.05	497.107	N-Acetylarylamine	1.89e-07	1.62	1.49	HMDB0001250	C07565	Benzenoids	NA
142.065	506.739	N,N-Dimethylaniline	0.017	1.22	1.11	HMDB0001020	C02846	Organic nitrogen compounds	Amines
146.047	52.2593	7-Methylguanine	1.06e-06	1.63	1.62	HMDB0000897	C02242	Organoheterocyclic compounds	Purines and purine derivatives
174.956	50.5196	Fosfomycin	1.94e-07	1.26	1.19	HMDB0014966	C06454	Organic acids and derivatives	Organic phosphonic acids
178.05	574.083	L-Dopa	0.000785	1.02	-1.34	HMDB0000181	C00355	Organic acids and derivatives	Amino acids, peptides, and analogues
196.105	818.422	L-Histidine trimethylbetaine	0.0172	1.15	1.48	HMDB0029422	C05575	Organic acids and derivatives	Amino acids, peptides, and analogues
220.146	889.92	Bufotenin	0.000167	1.11	1.16	HMDB0041842	C08299	Organoheterocyclic compounds	Tryptamines and derivatives
231.965	86.7708	Nitroprusside	0.0013	1.59	1.55	HMDB0014470	C07269	Organic salts	Organic transition metal salts
239.118	926.085	5-Methoxydimethyltryptamine	7.93e-16	2.55	1.59	HMDB0002004	C08309	Organoheterocyclic compounds	Tryptamines and derivatives
272.803	47.151	Iodine	8.83e-10	2.28	1.04	HMDB0000675	C01382	Homogeneous non-metal compounds	NA
275.032	63.6864	Daidzein	2.7e-07	1.98	1.02	HMDB0003312	C10208	Phenylpropanoids and polyketides	Isoflav-2-enes
277.069	627.823	5-Hydroxypyrazinamide	1.07e-14	2.61	1.76	HMDB0001978	C01956	Organoheterocyclic compounds	Pyrazines
370.174	849.413	Coutaric acid	3.77e-16	2.42	-1.82	HMDB0029225	C01327	Benzenoids	Benzoic acids and derivatives
416.178	399.984	(E)-Casimiroedine	6.77e-14	2.33	3.05	HMDB0030274	C10577	Organic oxygen compounds	Carbohydrates and carbohydrate conjugates
464.301	809.232	Glycocholic acid	7.84e-11	2.02	2.25	HMDB0000138	C01921	Lipids and lipid-like molecules	Bile acids, alcohols and derivatives
471.167	493.344	Geranylgeranyl-PP	0.00622	1.44	1.45	HMDB0004486	C00353	Lipids and lipid-like molecules	Diterpenoids
499.291	843.697	Mupirocin	5.04e-06	1.54	1.94	HMDB0014554	C11758	Lipids and lipid-like molecules	Fatty acids and conjugates
514.284	789.476	Taurocholic acid	1.53e-08	1.79	2.65	HMDB0000036	C05122	Lipids and lipid-like molecules	Bile acids, alcohols and derivatives
538.417	1135.29	Vecuronium	3.87e-05	1.29	-1.03	HMDB0015432	C07553	Lipids and lipid-like molecules	Steroid esters
583.256	1207.02	Bilirubin	0.00339	1.34	1.12	HMDB0000054	C00486	Organoheterocyclic compounds	Bilirubins
613.36	794.352	3-Hexaprenyl-4-hydroxy-5-methoxybenzoic acid	4.17e-08	2.06	1.97	HMDB0000977	C05313	Lipids and lipid-like molecules	Polyprenylphenols
653.268	644.543	Coproporphyrin III	1.53e-20	2.91	3.24	HMDB0000570	C05770	Organoheterocyclic compounds	Porphyrins
697.269	681.258	Coproporphyrinogen III	1.06e-16	2.8	2.78	HMDB0001261	C03263	Organoheterocyclic compounds	Porphyrins
1010.59	642.77	Temsirolimus	0.00173	1.27	1.04	HMDB0015632	C15182	Phenylpropanoids and polyketides	NA
93.0712	416.592	Toluene	2.71e-08	1.67	1.33	HMDB0034168	C01455	Benzenoids	Toluenes
122.966	1440.53	Thiophene	2.67e-09	1.63	1.4	HMDB0029718	C02595	Organoheterocyclic compounds	NA
138.05	165.476	Propionic acid	0.000112	1.59	1.72	HMDB0000237	C00163	Organic acids and derivatives	Carboxylic acids
153.068	374.623	2-Heptanone	1.87e-05	1.69	1.53	HMDB0003671	C08380	Organic oxygen compounds	Carbonyl compounds
181.075	505.716	Pyridine	3.54e-08	1.81	-3.01	HMDB0000926	C00747	Organoheterocyclic compounds	NA
198.142	649.406	Aminopropylcadaverine	2.56e-05	1.32	1.11	HMDB0012189	C16565	Organic nitrogen compounds	Amines
235.148	613.33	Estrone	0.00738	1.13	1.09	HMDB0000145	C00468	Lipids and lipid-like molecules	Estrane steroids
258.889	1441.09	Succimer	1.34e-08	1.53	1.02	HMDB0014706	C07598	Lipids and lipid-like molecules	Fatty acids and conjugates
268.155	980.424	Ubiquinone-1	0.00119	2.11	-2.52	HMDB0002012	C00399	Lipids and lipid-like molecules	Quinone and hydroquinone lipids
299.148	1207.13	4-Hydroxycinnamoylagmatine	0.000335	1.31	1.4	HMDB0033460	C04498	Phenylpropanoids and polyketides	Hydroxycinnamic acids and derivatives
315.164	631.25	Clomipramine	1.48e-09	1.73	1.61	HMDB0015372	C06918	Organoheterocyclic compounds	Dibenzazepines
327.088	989.576	Gemcitabine	1.02e-05	1.44	1.26	HMDB0014584	C07650	Nucleosides, nucleotides, and analogues	Pyrimidine 2'-deoxyribonucleosides
372.746	47.6152	2,4,6-Tribromophenol	6.97e-13	1.24	1.16	HMDB0029642	C14454	Benzenoids	Halophenols
393.26	574.873	1,3-Diphenylpropane	1.63e-13	1.73	1.48	HMDB0032564	C14581	Phenylpropanoids and polyketides	NA
428.328	781.302	Diethylpropion	0.00583	1.21	1.1	HMDB0015072	C06954	Organic oxygen compounds	Carbonyl compounds
428.953	667.625	Bismuth Subsalicylate	8.81e-06	1.25	1.1	HMDB0015408	C07870	Benzenoids	NA
459.963	667.63	Ceftizoxime	1.32e-09	1.94	1.47	HMDB0015427	C06890	Organoheterocyclic compounds	Beta lactams
467.348	1065.4	Deoxycholic acid glycine conjugate	4.96e-06	1.56	-1.33	HMDB0000631	C05464	Lipids and lipid-like molecules	Bile acids, alcohols and derivatives
483.977	668.887	Inositol 1,3,4-trisphosphate	8.24e-06	1.3	1.14	HMDB0001143	C01243	Organic oxygen compounds	Alcohols and polyols
500.357	922.982	Demethylphylloquinone	1.41e-09	2.17	1.06	HMDB0004649	C13309	Lipids and lipid-like molecules	Quinone and hydroquinone lipids
510.768	599.213	3-(3,5-Diiodo-4-hydroxyphenyl)lactate	6.25e-17	2.36	2.6	HMDB0059636	C04367	Phenylpropanoids and polyketides	NA
541.849	996.979	Oxiconazole	0.00727	1.3	-1.08	HMDB0014384	C08075	Benzenoids	Halobenzenes
546.717	614.068	3-(3,5-Diiodo-4-hydroxyphenyl)pyruvate	0.00135	1.35	1.26	HMDB0059637	C01244	Benzenoids	Phenylpyruvic acid derivatives
557.315	659.108	Mesobilirubinogen	4.54e-08	1.43	1.02	HMDB0001898	C05790	Organoheterocyclic compounds	Bilirubins
565.225	615.134	Vitamin K1	2.61e-07	1.32	1.13	HMDB0003555	C05850	Lipids and lipid-like molecules	Quinone and hydroquinone lipids
565.405	979.797	Canthaxanthin	8.43e-05	1.71	1.34	HMDB0003154	C08583	Lipids and lipid-like molecules	Tetraterpenoids
577.1	1039.93	6-Dehydrotestosterone glucuronide	1.28e-06	1.6	1.54	HMDB0010337	C03033	Organoheterocyclic compounds	Pyrimidines and pyrimidine derivatives
586.29	800.857	Fosinopril	4.81e-06	1.35	1.22	HMDB0014635	C07016	Organic acids and derivatives	Amino acids, peptides, and analogues
590.93	1123.41	Xanthosine 5-triphosphate	1.64e-06	1.27	1.03	HMDB0000293	C00700	Nucleosides, nucleotides, and analogues	Purine ribonucleotides
592.366	650.59	Cyproheptadine	1.71e-16	1.93	1.23	HMDB0014578	C06935	Benzenoids	NA
593.885	668.254	3-Phosphoadenylylselenate	3.07e-15	1.54	1.05	HMDB0011104	C05696	Nucleosides, nucleotides, and analogues	Purine ribonucleotides
607.118	1020.78	Etrimfos	9.89e-09	1.8	1.57	HMDB0031783	C18985	Organic acids and derivatives	Thiophosphoric acid esters
629.361	628.068	Lotusine	2.05e-11	1.75	1.03	HMDB0033347	C17567	Organoheterocyclic compounds	Benzylisoquinolines
651.084	673.771	Cefpiramide	0.00151	1.43	1.06	HMDB0014574	C13376	Organic acids and derivatives	Amino acids, peptides, and analogues
653.468	971.911	O-decanoyl-L-carnitine	0.0019	1.35	1.04	HMDB0062631	C03299	NA	NA
681.147	1094.1	2-Amino-4-oxo-4-alpha-hydroxy-6-(erythro-1',2',3'-trihydroxypropyl)-5,6,7,8-tetrahydroxypterin	2.68e-07	1.65	1.52	HMDB0012143	C05252	Organoheterocyclic compounds	Pterins and derivatives
690.512	882.68	Glucosylceramide (d18:1/12:0)	0.0051	1.09	1.04	HMDB0004969	C01190	Lipids and lipid-like molecules	Glycosphingolipids
703.418	651.578	Mucronine D	6.24e-15	1.81	1.23	HMDB0029335	C10009	Organic acids and derivatives	Amino acids, peptides, and analogues
733.343	608.98	Diacetoxyscirpenol	3.14e-34	3.19	3.07	HMDB0035104	C09662	Lipids and lipid-like molecules	Sesquiterpenoids
734.345	608.716	Cilastatin	2.77e-16	2.52	2.48	HMDB0015535	C01675	Organic acids and derivatives	Amino acids, peptides, and analogues
741.529	952.364	SM(d18:0/16:1(9Z))	0.0124	1.38	1.17	HMDB0013464	C00550	Lipids and lipid-like molecules	Phosphosphingolipids
762.999	980.424	Sedoheptulose 1,7-bisphosphate	0.000179	1.58	-1.68	HMDB0060274	C00447	Organic oxygen compounds	Carbohydrates and carbohydrate conjugates
763.537	980.423	CE(22:6(4Z,7Z,10Z,13Z,16Z,19Z))	3.98e-27	3.19	-2.06	HMDB0006733	C02530	Lipids and lipid-like molecules	Steroid esters
791.073	1084.32	Cefdinir	1.76e-05	1.36	1.37	HMDB0014675	C08110	Organoheterocyclic compounds	Beta lactams
842.115	1095.3	Formyl-CoA	0.000174	1.26	1.11	HMDB0003419	C00798	Lipids and lipid-like molecules	Androstane steroids
886.139	1084.32	Lactyl-CoA	4.3e-08	1.44	1.6	HMDB0002346	C00827	Lipids and lipid-like molecules	Fatty acyl thioesters
1071.19	692.307	Lipoyl-AMP	1.48e-05	1.41	1.07	HMDB0059635	C16238	Nucleosides, nucleotides, and analogues	Purine ribonucleotides
1087.69	767.27	Ganglioside GA2 (d18:1/16:0)	3.08e-17	2.53	1.08	HMDB0004890	C06135	Lipids and lipid-like molecules	Glycosphingolipids
1119.74	650.917	Colistin	2.49e-05	1.34	1.02	HMDB0014941	C13768	Organic Polymers	NA
