# Supplementary material for: Serum metabolomics-based diagnostic biomarkers for colorectal cancer: insights and multi-omics validation
Source: Front Endocrinol (Lausanne). 2025 Oct 27;16:1663938. doi: 10.3389/fendo.2025.1663938 (PMC12597806; doi:10.3389/fendo.2025.1663938)
Supplement: Supplementary file 3 [file Table2.xlsx]

## Sheet: Sheet1
Supplementary Table 2 Differential endogenous metabolites in the serum of patients with CRC
mz	rt	Compound.name	P-value	VIP	log2FC	HMDB.ID	KEGG.ID
96.9593	1456.74	Sulfate	6.5e-11	2.75958	-2.972	HMDB0001448	C00059
146.047	52.2593	7-Methylguanine	1.06e-06	1.63132	1.61622	HMDB0000897	C02242
178.05	574.083	L-Dopa	0.000785	1.0201	-1.33735	HMDB0000181	C00355
196.105	818.422	L-Histidine trimethylbetaine	0.0172	1.14753	1.48275	HMDB0029422	C05575
464.301	809.232	Glycocholic acid	7.84e-11	2.025	2.25152	HMDB0000138	C01921
514.284	789.476	Taurocholic acid	1.53e-08	1.79257	2.65162	HMDB0000036	C05122
583.256	1207.02	Bilirubin	0.00339	1.33859	1.11638	HMDB0000054	C00486
138.05	165.476	Propionic acid	0.000112	1.5865	1.71519	HMDB0000237	C00163
235.148	613.33	Estrone	0.00738	1.13367	1.09482	HMDB0000145	C00468
268.155	980.424	Ubiquinone-1	0.00119	2.10799	-2.51765	HMDB0002012	C00399
467.348	1065.4	Deoxycholic acid glycine conjugate	4.96e-06	1.56426	-1.32572	HMDB0000631	C05464
483.977	668.887	Inositol 1,3,4-trisphosphate	8.24e-06	1.29807	1.14311	HMDB0001143	C01243
500.357	922.982	Demethylphylloquinone	1.41e-09	2.1726	1.05913	HMDB0004649	C13309
510.768	599.213	3-(3,5-Diiodo-4-hydroxyphenyl)lactate	6.25e-17	2.36166	2.5996	HMDB0059636	C04367
546.717	614.068	3-(3,5-Diiodo-4-hydroxyphenyl)pyruvate	0.00135	1.34957	1.26389	HMDB0059637	C01244
557.315	659.108	Mesobilirubinogen	4.54e-08	1.43434	1.01703	HMDB0001898	C05790
565.225	615.134	Vitamin K1	2.61e-07	1.32161	1.13269	HMDB0003555	C05850
577.1	1039.93	6-Dehydrotestosterone glucuronide	1.28e-06	1.59668	1.53722	HMDB0010337	C03033
653.468	971.911	O-decanoyl-L-carnitine	0.0019	1.35338	1.03908	HMDB0062631	C03299
690.512	882.68	Glucosylceramide (d18:1/12:0)	0.0051	1.08763	1.04165	HMDB0004969	C01190
741.529	952.364	SM(d18:0/16:1(9Z))	0.0124	1.38128	1.16892	HMDB0013464	C00550
762.999	980.424	Sedoheptulose 1,7-bisphosphate	0.000179	1.58089	-1.6765	HMDB0060274	C00447
763.537	980.423	CE(22:6(4Z,7Z,10Z,13Z,16Z,19Z))	3.98e-27	3.18906	-2.05928	HMDB0006733	C02530
842.115	1095.3	Formyl-CoA	0.000174	1.26034	1.10701	HMDB0003419	C00798
886.139	1084.32	Lactyl-CoA	4.3e-08	1.44186	1.59541	HMDB0002346	C00827
1071.19	692.307	Lipoyl-AMP	1.48e-05	1.40814	1.07276	HMDB0059635	C16238
