# Supplementary material for: Serum metabolomics-based diagnostic biomarkers for colorectal cancer: insights and multi-omics validation
Source: Front Endocrinol (Lausanne). 2025 Oct 27;16:1663938. doi: 10.3389/fendo.2025.1663938 (PMC12597806; doi:10.3389/fendo.2025.1663938)
Supplement: Supplementary file 4 [file Table3.xlsx]

## Sheet: Sheet1
Supplementary Table 3 Differential metabolites for constructing models
mz	rt	Compound.name	P_value	VIP	log2FC	HMDB.ID	KEGG.ID
96.9593	1456.74	Sulfate	6.5e-11	2.75958	-2.972	HMDB0001448	C00059
268.155	980.424	Ubiquinone-1	0.00119	2.10799	-2.51765	HMDB0002012	C00399
467.348	1065.4	Deoxycholic acid glycine conjugate	4.96e-06	1.56426	-1.32572	HMDB0000631	C05464
500.357	922.982	Demethylphylloquinone	1.41e-09	2.1726	1.05913	HMDB0004649	C13309
510.768	599.213	3-(3,5-Diiodo-4-hydroxyphenyl)lactate	6.25e-17	2.36166	2.5996	HMDB0059636	C04367
565.225	615.134	Vitamin K1	2.61e-07	1.32161	1.13269	HMDB0003555	C05850
653.468	971.911	O-decanoyl-L-carnitine	0.0019	1.35338	1.03908	HMDB0062631	C03299
762.999	980.424	Sedoheptulose 1,7-bisphosphate	0.000179	1.58089	-1.6765	HMDB0060274	C00447
763.537	980.423	CE(22:6(4Z,7Z,10Z,13Z,16Z,19Z))	3.98e-27	3.18906	-2.05928	HMDB0006733	C02530
1071.19	692.307	Lipoyl-AMP	1.48e-05	1.40814	1.07276	HMDB0059635	C16238
