# Supplementary material for: Serum metabolomics-based diagnostic biomarkers for colorectal cancer: insights and multi-omics validation
Source: Front Endocrinol (Lausanne). 2025 Oct 27;16:1663938. doi: 10.3389/fendo.2025.1663938 (PMC12597806; doi:10.3389/fendo.2025.1663938)
Supplement: Supplementary file 5 [file Table4.xlsx]

## Sheet: Sheet1
Supplementary Table 4 Comparison of the performance of models using different seed setting
Seed	Models	AUROC(95%CI)	AUPRC	Sensitivity	Specificity	Accuracy	Precision	Recall	F1 score
111	SVM	0.93(0.90,0.96)	0.85	74.32	90	82.16	79.71	74.32	76.92
	RF	0.96(0.93,0.98)	0.9	82.43	90	86.22	81.33	82.43	81.88
	XGBoost	0.95(0.93,0.98)	0.9	75.68	92.14	83.91	83.58	75.68	79.43
	LR	0.83(0.77,0.89)	0.88	59.46	91.43	75.44	78.57	59.46	67.69
222	SVM	0,96(0.94,0.98)	0.91	81.08	92.14	86.61	84.51	81.08	82.76
	RF	0.98(0.97,1.00)	0.97	90.54	95	92.77	90.54	90.54	90.54
	XGBoost	0.98(0.96,1.00)	0.96	83.78	97.14	90.46	93.93	83.78	88.57
	LR	0.89(0.84,0.93	0.93	63.51	89.29	76.4	75.81	63.51	69.12
333	SVM	0,96(0.94,0.99)	0.93	90.54	92.14	91.34	85.9	90.54	88.16
	RF	0.98(0.96,0.99	0.96	86.49	95.71	91.1	91.43	86.49	88.89
	XGBoost	0.97(0.95,0.99	0.94	91.89	95	93.45	90.67	91.89	91.28
	LR	0.88(0.83,0.93	0.91	60.81	92.86	76.83	81.82	60.81	69.77
444	SVM	0.92(0.88,0.96)	0.87	79.73	88.57	84.15	78.67	79.73	79.19
	RF	0.94(0.91,0.97	0.89	82.43	88.57	85.5	79.22	82.43	80.79
	XGBoost	0.95(0.92,0.98	0.92	89.19	92.14	90.67	85.71	89.19	87.42
	LR	0.84(0.79,0.90	0.86	62.16	88.57	75.37	74.19	62.16	67.65
234	SVM	0.95(0.92,0.98	0.91	81.08	92.14	86.61	84.51	81.08	82.76
	RF	0.97(0.95,0.99)	0.94	82.43	93.57	88	87.14	82.43	84.72
	XGBoost	0.96(0.94,0.99)	0.93	89.19	92.86	91.02	86.84	89.19	88
	LR	0.86(0.81,0.92	0.77	71.62	91.43	81.52	81.54	71.62	76.26
