# Supplementary material for: Serum metabolomics-based diagnostic biomarkers for colorectal cancer: insights and multi-omics validation
Source: Front Endocrinol (Lausanne). 2025 Oct 27;16:1663938. doi: 10.3389/fendo.2025.1663938 (PMC12597806; doi:10.3389/fendo.2025.1663938)
Supplement: Supplementary file 6 [file Table5.xlsx]

## Sheet: Sheet1
Supplementary Table 5 Differential methylation sites in the serum of patients with CRC
CpG site	Gene name	Feature type	Expression level	Chromosome
cg06581459		IGR	down	chr_19
cg01854886		IGR	down	chr_22
cg19784428	NWD1	TSS200	down	chr_19
cg26020069	TRAM2	Body	down	chr_6
cg20598190		IGR	down	chr_2
cg20249566	NWD1	TSS200	down	chr_19
cg15845821	NWD1	TSS200	down	chr_19
cg15073665	PC	5'UTR	down	chr_11
cg04761991	TGM2	Body	down	chr_20
cg18942579	TMEM49	Body	down	chr_17
cg01649837	NWD1	TSS200	down	chr_19
cg01742187	GLDC	Body	down	chr_9
cg00828556		IGR	up	chr_3
cg07732037	MPHOSPH9	TSS1500	up	chr_12
cg01062937	ZFPM1	Body	up	chr_16
cg21805179	MPHOSPH9	TSS1500	up	chr_12
cg23457738	NCAM1	Body	down	chr_11
cg24434056		IGR	down	chr_13
cg17808676	ITGA4	Body	up	chr_2
cg21325715		IGR	down	chr_17
cg00522231	ITGB1BP1	Body	up	chr_2
cg02854676		IGR	down	chr_8
cg23867146		IGR	down	chr_4
cg12112870	E2F5	5'UTR	up	chr_8
cg06097311	ENOX1	Body	down	chr_13
cg21323642		IGR	down	chr_22
cg19578660		IGR	down	chr_10
cg25574765	PPFIA1	Body	up	chr_11
cg05452319	DAO	TSS200	down	chr_12
cg23949574	HDAC4	5'UTR	up	chr_2
cg14437045		IGR	down	chr_8
cg19091893		IGR	down	chr_2
cg26749761	CACNA1A	Body	down	chr_19
cg07677084	CACNA1B	Body	down	chr_9
cg06580800		IGR	down	chr_19
cg15781610	FGD2	Body	down	chr_6
cg04987734	CDC42BPB	Body	up	chr_14
cg11556503	PARD3B	Body	down	chr_2
cg17150809		IGR	down	chr_6
cg20942507		IGR	down	chr_14
cg03877706	NCAM2	Body	down	chr_21
cg26188212		IGR	down	chr_1
cg22991356	C5AR2	TSS200	down	chr_19
cg02003183	CDC42BPB	Body	up	chr_14
cg02217815	FOXRED2	Body	up	chr_22
cg27398117		IGR	down	chr_5
cg09163646	GLDC	Body	down	chr_9
cg03343363		IGR	up	chr_10
cg07438103	C11orf49	Body	down	chr_11
cg22298548		IGR	down	chr_17
cg24247537	PTDSS2	Body	up	chr_11
cg12777794	FHIT	Body	down	chr_3
cg01296603	LRP8	Body	up	chr_1
cg22872396	SCN9A	5'UTR	down	chr_2
cg22160158	BNC2	Body	down	chr_9
cg14224139	C7orf43	Body	down	chr_7
cg22717379		IGR	down	chr_4
cg20060356	ZFPM2-AS1	Body	down	chr_8
cg18766210		IGR	down	chr_3
cg19181811	BACH2	5'UTR	up	chr_6
cg12054453	TMEM49	Body	down	chr_17
cg13709259		IGR	down	chr_12
cg17540765	RECQL5	Body	up	chr_17
cg06684822	SAMSN1	Body	down	chr_21
cg12594502		IGR	down	chr_4
cg01611783		IGR	down	chr_7
cg19319588	2025-03-08	Body	down	chr_10
cg16128002	FAM65B	1stExon	up	chr_6
cg03475229		IGR	down	chr_19
cg25754195	ARHGAP25	Body	up	chr_2
cg19763025	LAMB1	Body	up	chr_7
cg27459131	P3H2	Body	down	chr_3
cg16004424	C5AR2	TSS200	down	chr_19
cg02557922		IGR	down	chr_2
cg14546778	CDKAL1	Body	down	chr_6
cg04572943	IL1RN	5'UTR	down	chr_2
cg21293562		IGR	up	chr_15
cg19631545		IGR	down	chr_6
cg05318454	EML2	Body	down	chr_19
cg07367601		IGR	down	chr_1
cg24420089	PTDSS2	Body	up	chr_11
cg01174743	ZDHHC14	Body	up	chr_6
cg03254336		IGR	down	chr_10
cg00684594	BTBD18	TSS1500	down	chr_11
cg19797087	KLHL6	5'UTR	up	chr_3
cg09051966	CDH4	Body	down	chr_20
cg22928020	KCNJ15	5'UTR	down	chr_21
cg18075666	CALD1	5'UTR	down	chr_7
cg11259039	SIRPD	Body	down	chr_20
cg09940188	SMYD4	Body	up	chr_17
cg03334072	GIMAP5	5'UTR	down	chr_7
cg16465643		IGR	down	chr_6
cg07986005	SLC4A5	Body	down	chr_2
cg24433859	EYS	Body	down	chr_6
cg21493814	PBX1	Body	down	chr_1
cg27661394		IGR	down	chr_4
cg24143645	UST	Body	down	chr_6
cg22794304		IGR	down	chr_5
cg18982286	SHANK3	Body	down	chr_22
cg01545863	GREM2	5'UTR	down	chr_1
cg02378194		IGR	up	chr_18
cg05258935	MAP4K1	Body	down	chr_19
cg12248682		IGR	down	chr_6
cg00725690	GLG1	Body	up	chr_16
cg18555620	PBX1	Body	down	chr_1
cg18817678		IGR	down	chr_22
cg10946917	HDAC9	Body	down	chr_7
cg26401541		IGR	down	chr_6
cg22644321	TRIB1	Body	down	chr_8
cg26662656		IGR	down	chr_15
cg19298573	NTM	Body	down	chr_11
cg09134726	PRTN3	Body	down	chr_19
cg26175372	KLK12	TSS200	down	chr_19
cg23687459		IGR	down	chr_8
cg11860649	SYBU	5'UTR	down	chr_8
cg19093687	PLOD2	Body	down	chr_3
cg19344626	NWD1	TSS200	down	chr_19
cg05892483	GRIK2	Body	down	chr_6
cg25288194	NUPR1	TSS200	down	chr_16
cg15282973	SCARB1	Body	down	chr_12
cg13062097	CAMKMT	Body	down	chr_2
cg19050940		IGR	down	chr_13
cg22565340	SPI1	TSS200	up	chr_11
cg06986291	CCDC26	Body	down	chr_8
cg03051129		IGR	down	chr_14
cg14260403		IGR	down	chr_20
cg13972584	SORL1	Body	down	chr_11
cg16728323	RAB20	Body	down	chr_13
cg24304425	PRTN3	1stExon	down	chr_19
cg09760574	C20orf152	Body	down	chr_20
cg07329259	C1orf162	1stExon	up	chr_1
cg17669536	CDH4	Body	down	chr_20
cg26648465	KIAA0182	5'UTR	up	chr_16
cg03461784		IGR	down	chr_14
cg18917378	BCAS1	1stExon	down	chr_20
cg04625975	HNRNPA3P1	Body	down	chr_10
cg16958939	RREB1	Body	up	chr_6
cg03613942		IGR	down	chr_5
cg06737912	BTBD18	TSS200	down	chr_11
cg24911721	MIRLET7A3	TSS200	up	chr_22
cg05684154		IGR	down	chr_20
cg24506237		IGR	down	chr_20
cg27001340		IGR	down	chr_19
cg10028136	CCDC141	Body	down	chr_2
cg04451259	SLC1A2	Body	down	chr_11
cg08679800		IGR	down	chr_8
cg22678680		IGR	down	chr_11
cg24757943	FRMD4A	Body	down	chr_10
cg05917359		IGR	down	chr_1
cg07701307		IGR	down	chr_5
cg15901722	PCDH24	TSS1500	down	chr_5
cg11919883		IGR	down	chr_5
cg27195337		IGR	down	chr_12
cg10312522		IGR	down	chr_4
cg18783867	LINC01428	Body	down	chr_20
cg11218270		IGR	down	chr_20
cg16826347	POU2F2	Body	down	chr_19
cg22718487	HECW1	Body	down	chr_7
cg13579267	LINC01344	Body	down	chr_1
cg18001454	PPFIA1	Body	up	chr_11
cg18092474	CYP1A1	TSS1500	down	chr_15
cg01409343	TMEM49	Body	down	chr_17
cg12224670	NEDD4L	Body	down	chr_18
cg09418459	CDH26	Body	down	chr_20
cg27272255		IGR	down	chr_4
cg16260889	HMHA1	TSS200	down	chr_19
cg23002431	COPA	Body	up	chr_1
cg23068939	C1orf162	TSS200	up	chr_1
cg15043200		IGR	down	chr_5
cg25748112		IGR	down	chr_10
cg01777945		IGR	down	chr_22
cg12688435		IGR	down	chr_3
cg04164704		IGR	down	chr_7
cg26226988	MUC6	TSS1500	down	chr_11
cg20593471	BCL2	Body	down	chr_18
cg16131807		IGR	down	chr_11
cg14890222		IGR	down	chr_20
cg23895418	CEP250	Body	up	chr_20
cg21052960	TSHZ3	Body	down	chr_19
cg09881842	C20orf26	5'UTR	up	chr_20
cg11924019	CYP1A1	TSS1500	down	chr_15
cg20564991	LEP	5'UTR	down	chr_7
cg15144110		IGR	down	chr_2
cg13787135	RNASE1	5'UTR	down	chr_14
cg11901715	C20orf79	TSS200	down	chr_20
cg02080811		IGR	down	chr_22
cg01668986		IGR	down	chr_8
cg20979166	DGKB	Body	down	chr_7
cg12816702	PLD1	Body	down	chr_3
cg08199698		IGR	down	chr_2
cg01537127	LOC340113	Body	down	chr_5
cg19371661	LRRN2	5'UTR	down	chr_1
cg09509080	BCL11A	Body	up	chr_2
cg05059333	CARD8	TSS1500	up	chr_19
cg11485894	ADARB2	Body	down	chr_10
cg18185285		IGR	down	chr_1
cg20445181		IGR	down	chr_14
cg09519644		IGR	down	chr_12
cg02318048	RUNX1T1	Body	down	chr_8
cg15952370	OR8D2	TSS1500	down	chr_11
cg15721897	LOC100420587	Body	down	chr_19
cg16987982	RAB3C	Body	up	chr_5
cg05425178		IGR	down	chr_1
cg19680099		IGR	down	chr_12
cg25985721		IGR	down	chr_8
cg13677321		IGR	down	chr_1
cg03370831	STK3	Body	down	chr_8
cg22879289		IGR	down	chr_1
cg12897164	FBXO32	5'UTR	down	chr_8
cg13902037	ACSL6	Body	down	chr_5
cg01221125		IGR	up	chr_3
cg13447009	TTC28	Body	up	chr_22
cg00685614		IGR	down	chr_16
cg25570328	SULT1C2	TSS1500	up	chr_2
cg14660998		IGR	down	chr_10
cg13037572	CASC21	Body	down	chr_8
cg27638835	AXIN1	Body	up	chr_16
cg03262870		IGR	down	chr_14
cg24912334	PEAK1	Body	up	chr_15
cg26727503	TSNARE1	Body	down	chr_8
cg26436204	DIP2A	Body	up	chr_21
cg02945236	MNAT1	Body	down	chr_14
cg13929323		IGR	down	chr_9
cg00163541		IGR	down	chr_1
cg27368962		IGR	down	chr_6
cg16466398	FCGBP	Body	down	chr_19
cg18914000	PCTP	Body	down	chr_17
cg12734107	BTBD18	TSS200	down	chr_11
cg15542309	ANKRD9	5'UTR	down	chr_14
cg09831796	SYBU	5'UTR	down	chr_8
cg11693925	LOC102467147	Body	down	chr_5
cg06657455	DIP2C	Body	down	chr_10
cg24314564		IGR	down	chr_3
cg12774189		IGR	down	chr_1
cg10581158		IGR	down	chr_14
cg01599714		IGR	up	chr_8
cg06724236	PLEK2	3'UTR	up	chr_14
cg17061821	ST3GAL5	Body	down	chr_2
cg16691087	C20orf26	5'UTR	up	chr_20
cg13060970	PLEK	1stExon	up	chr_2
cg10684985		IGR	down	chr_14
cg03038418	GNA11	Body	down	chr_19
cg09887075		IGR	down	chr_1
cg07326313		IGR	down	chr_15
cg08014964	MYH4	TSS200	down	chr_17
cg12249234	KSR1	5'UTR	down	chr_17
cg20857694	LOC100506457	Body	down	chr_2
cg20141108		IGR	up	chr_1
cg23938586		IGR	down	chr_18
cg17488500	ATP8B2	Body	down	chr_1
cg03416035	C5AR2	TSS200	down	chr_19
cg09862928		IGR	down	chr_9
cg08788250		IGR	down	chr_5
cg27648804	DLGAP4	5'UTR	down	chr_20
cg22915300	PACSIN2	Body	up	chr_22
cg14105205	NLRX1	Body	up	chr_11
cg08330563	RAD21	5'UTR	down	chr_8
cg08352920		IGR	down	chr_6
cg12032076		IGR	down	chr_8
cg11952340	USP3	Body	up	chr_15
cg24298539		IGR	up	chr_8
cg12714305	HTR7	Body	down	chr_10
cg23572726		IGR	down	chr_8
cg15209863	ZNF423	5'UTR	down	chr_16
cg26301690	ELAVL4	Body	down	chr_1
cg19762764	HDGFRP3	Body	down	chr_15
cg24003898	EIF2C1	TSS1500	up	chr_1
cg00137951	HECW1	Body	down	chr_7
cg23706108	STAU2	Body	down	chr_8
cg21175969	GABRG3	Body	down	chr_15
cg07055315	NLRC4	TSS200	down	chr_2
cg19291696		IGR	down	chr_13
cg02389859	SLC6A19	TSS200	down	chr_5
cg21746275		IGR	down	chr_3
cg02485804	RORA-AS1	Body	up	chr_15
cg18816826		IGR	down	chr_1
cg00764794		IGR	down	chr_8
cg13661182	BCAS1	1stExon	down	chr_20
cg05021776	TCTE1	5'UTR	down	chr_6
cg22315851	BOC	5'UTR	down	chr_3
cg01915084		IGR	down	chr_20
cg22282941	HLA-DQA2	Body	down	chr_6
cg20707195		IGR	down	chr_2
cg02861056	PLEK	1stExon	up	chr_2
cg17622246		IGR	down	chr_13
cg11210703	GBA3	TSS1500	down	chr_4
cg08704578	C11orf49	Body	down	chr_11
cg20455802		IGR	down	chr_13
cg13373450		IGR	down	chr_11
cg16763954		IGR	down	chr_13
cg23273171	CARD11	5'UTR	down	chr_7
cg08756033	C13orf33	TSS200	down	chr_13
cg19669457	ADGRG3	TSS200	down	chr_16
cg04908905	SDK2	Body	down	chr_17
cg20905910	CHCHD6	Body	down	chr_3
cg04587424		IGR	down	chr_2
cg01234697		IGR	down	chr_8
cg03564045		IGR	down	chr_21
cg17853039		IGR	down	chr_2
cg08504583	SLAIN1	Body	up	chr_13
cg06127601	NSUN2	Body	up	chr_5
cg02679502	CTHRC1	Body	down	chr_8
cg15740243	RNF145	TSS1500	down	chr_5
cg15724534	C2orf67	Body	up	chr_2
cg11658414		IGR	down	chr_20
cg13022891	ERMP1	Body	up	chr_9
cg11832395		IGR	down	chr_5
cg09737078		IGR	down	chr_16
cg21293813		IGR	up	chr_4
cg02906335	PAX5	Body	down	chr_9
cg22529607	PDE8A	Body	up	chr_15
cg26144749	TOX2	Body	down	chr_20
cg27297662	TIAM1	Body	up	chr_21
cg25083305	ALK	Body	down	chr_2
cg21376136	CACNB4	Body	down	chr_2
cg04195425		IGR	down	chr_5
cg12585833	ALK	Body	down	chr_2
cg25279984	ZNF205-AS1	Body	down	chr_16
cg22919115	SLC25A20	TSS200	down	chr_3
cg23451194		IGR	down	chr_19
cg14839974	PTPRR	Body	down	chr_12
cg13314718	MIR646HG	Body	down	chr_20
cg09072626	ZNF710	5'UTR	up	chr_15
cg24451839		IGR	down	chr_1
cg06626750	SFRS1	3'UTR	down	chr_17
cg06270401	DYRK4	TSS200	up	chr_12
cg24495851	PHLPP1	Body	up	chr_18
cg15485809		IGR	down	chr_7
cg16663154		IGR	up	chr_11
cg00425661		IGR	down	chr_14
cg21336878	LYAR	5'UTR	down	chr_4
cg06073926	POU2F3	Body	down	chr_11
cg13251842	MIRLET7A3	TSS200	up	chr_22
cg11239458	SLAIN1	Body	up	chr_13
cg14186135		IGR	down	chr_20
cg07181209	GALNT10	Body	up	chr_5
cg07671185	RAB2A	Body	up	chr_8
cg07977783	CINP	Body	down	chr_14
cg12733244		IGR	down	chr_1
cg01582532	KIAA0182	5'UTR	up	chr_16
cg10728454	GPR176	Body	up	chr_15
cg27109588		IGR	down	chr_3
cg03323030		IGR	down	chr_19
cg07917019	VAC14	Body	up	chr_16
cg11386978	TRIO	Body	up	chr_5
cg19526917		IGR	down	chr_20
cg20412911		IGR	up	chr_8
cg25758699	CRYGS	Body	up	chr_3
cg26335752	WAC	Body	up	chr_10
cg13576138	SULF2	Body	down	chr_20
cg14249520	CPT1A	Body	up	chr_11
cg08952844		IGR	up	chr_2
cg17009510	MTHFD1L	Body	up	chr_6
cg13148544		IGR	down	chr_20
cg17513708	OR2G3	TSS1500	down	chr_1
cg22425467	TRIM15	5'UTR	down	chr_6
cg15958424	ACPP	TSS200	down	chr_3
cg11287061		IGR	down	chr_20
cg05279866		IGR	up	chr_8
cg21594557	F13A1	5'UTR	down	chr_6
cg15948787	CDK6	Body	up	chr_7
cg03837147		IGR	down	chr_6
cg19323059	LOC285954	Body	down	chr_7
cg04180046	MYO1G	Body	down	chr_7
cg13564405	GPN3	Body	up	chr_12
cg15692109		IGR	down	chr_5
cg07281649	KANSL1	Body	up	chr_17
cg17025221		IGR	down	chr_20
cg21455102		IGR	down	chr_19
cg20650602		IGR	down	chr_1
cg06288570	NUPR1	TSS200	down	chr_16
cg16239035		IGR	down	chr_8
cg10780659	WIPF1	Body	up	chr_2
cg22490229	OR2M2	TSS1500	down	chr_1
cg08650370		IGR	down	chr_17
cg26635762	PTPN14	Body	down	chr_1
cg21705011	MTURN	Body	up	chr_7
cg05606516	DIRC3	Body	down	chr_2
cg16815882	KIAA0319L	Body	up	chr_1
cg04668236	LINC00440	Body	down	chr_13
cg17341672		IGR	down	chr_5
cg23109530		IGR	down	chr_8
cg23089177	MTURN	Body	up	chr_7
cg23715213	MKLN1	ExonBnd	up	chr_7
cg14542226	PRKAR2B	Body	down	chr_7
cg01893721	ITSN1	Body	up	chr_21
cg10542197	MTHFD1L	Body	up	chr_6
cg08183781	APCDD1L-AS1	Body	down	chr_20
cg14186103		IGR	down	chr_8
cg25280526	TTLL9	Body	down	chr_20
cg14834091	GFRA2	Body	down	chr_8
cg18617686	ROBO1	5'UTR	down	chr_3
cg01396957	TCF4	Body	down	chr_18
cg09703363	SCN1A	5'UTR	down	chr_2
cg03999165	ADAM22	ExonBnd	up	chr_7
cg24356153		IGR	down	chr_20
cg14282386	SLC1A2	Body	down	chr_11
cg27517200	SLA	Body	up	chr_8
cg01579531	WAC	Body	up	chr_10
cg14442689	LINC00925	Body	up	chr_15
cg15662402		IGR	up	chr_8
cg01055520	PRCAT47	Body	up	chr_16
cg26459161	CHSY1	Body	up	chr_15
cg04641400		IGR	up	chr_20
cg02967877		IGR	down	chr_19
cg10054437	RNF145	TSS1500	down	chr_5
cg07081759	FAM53B	Body	up	chr_10
cg05772125	AHSP	TSS200	down	chr_16
cg06447952		IGR	up	chr_8
cg06067169		IGR	down	chr_16
cg10997669		IGR	down	chr_8
cg23520084	C1orf100	5'UTR	down	chr_1
cg13059136	SNORA54	TSS1500	up	chr_11
cg09406989	CDH1	Body	down	chr_16
cg26327113		IGR	down	chr_6
cg26831698	RCL1	5'UTR	down	chr_9
cg13394762	MARK3	Body	down	chr_14
cg09734418	ITGB1BP1	Body	up	chr_2
cg16644418	SORL1	Body	down	chr_11
cg12403162	ABLIM1	Body	down	chr_10
cg20050875	PABPC4	Body	up	chr_1
cg00823094	BCL11A	Body	up	chr_2
cg06331929		IGR	down	chr_10
cg16616918	SMYD4	Body	up	chr_17
cg20456528	TAOK3	Body	up	chr_12
cg17494199		IGR	down	chr_13
