# Supplementary material for: Serum metabolomics-based diagnostic biomarkers for colorectal cancer: insights and multi-omics validation
Source: Front Endocrinol (Lausanne). 2025 Oct 27;16:1663938. doi: 10.3389/fendo.2025.1663938 (PMC12597806; doi:10.3389/fendo.2025.1663938)
Supplement: Supplementary file 7 [file Table6.xlsx]

## Sheet: Sheet1
Supplementary Table 6 Differential methylation sites in promoter regions
CpG site	Gene name	Feature type	Expression level	Chromosome
cg15958424	ACPP	TSS200	down	chr_3
cg19669457	ADGRG3	TSS200	down	chr_16
cg05772125	AHSP	TSS200	down	chr_16
cg15542309	ANKRD9	5'UTR	down	chr_14
cg19181811	BACH2	5'UTR	up	chr_6
cg22315851	BOC	5'UTR	down	chr_3
cg00684594	BTBD18	TSS1500	down	chr_11
cg06737912	BTBD18	TSS200	down	chr_11
cg12734107	BTBD18	TSS200	down	chr_11
cg08756033	C13orf33	TSS200	down	chr_13
cg23520084	C1orf100	5'UTR	down	chr_1
cg23068939	C1orf162	TSS200	up	chr_1
cg09881842	C20orf26	5'UTR	up	chr_20
cg16691087	C20orf26	5'UTR	up	chr_20
cg11901715	C20orf79	TSS200	down	chr_20
cg22991356	C5AR2	TSS200	down	chr_19
cg16004424	C5AR2	TSS200	down	chr_19
cg03416035	C5AR2	TSS200	down	chr_19
cg18075666	CALD1	5'UTR	down	chr_7
cg23273171	CARD11	5'UTR	down	chr_7
cg05059333	CARD8	TSS1500	up	chr_19
cg18092474	CYP1A1	TSS1500	down	chr_15
cg11924019	CYP1A1	TSS1500	down	chr_15
cg05452319	DAO	TSS200	down	chr_12
cg27648804	DLGAP4	5'UTR	down	chr_20
cg06270401	DYRK4	TSS200	up	chr_12
cg12112870	E2F5	5'UTR	up	chr_8
cg24003898	EIF2C1	TSS1500	up	chr_1
cg21594557	F13A1	5'UTR	down	chr_6
cg12897164	FBXO32	5'UTR	down	chr_8
cg11210703	GBA3	TSS1500	down	chr_4
cg03334072	GIMAP5	5'UTR	down	chr_7
cg01545863	GREM2	5'UTR	down	chr_1
cg23949574	HDAC4	5'UTR	up	chr_2
cg16260889	HMHA1	TSS200	down	chr_19
cg04572943	IL1RN	5'UTR	down	chr_2
cg22928020	KCNJ15	5'UTR	down	chr_21
cg26648465	KIAA0182	5'UTR	up	chr_16
cg01582532	KIAA0182	5'UTR	up	chr_16
cg19797087	KLHL6	5'UTR	up	chr_3
cg26175372	KLK12	TSS200	down	chr_19
cg12249234	KSR1	5'UTR	down	chr_17
cg20564991	LEP	5'UTR	down	chr_7
cg19371661	LRRN2	5'UTR	down	chr_1
cg21336878	LYAR	5'UTR	down	chr_4
cg24911721	MIRLET7A3	TSS200	up	chr_22
cg13251842	MIRLET7A3	TSS200	up	chr_22
cg07732037	MPHOSPH9	TSS1500	up	chr_12
cg21805179	MPHOSPH9	TSS1500	up	chr_12
cg26226988	MUC6	TSS1500	down	chr_11
cg08014964	MYH4	TSS200	down	chr_17
cg07055315	NLRC4	TSS200	down	chr_2
cg25288194	NUPR1	TSS200	down	chr_16
cg06288570	NUPR1	TSS200	down	chr_16
cg19784428	NWD1	TSS200	down	chr_19
cg20249566	NWD1	TSS200	down	chr_19
cg15845821	NWD1	TSS200	down	chr_19
cg01649837	NWD1	TSS200	down	chr_19
cg19344626	NWD1	TSS200	down	chr_19
cg17513708	OR2G3	TSS1500	down	chr_1
cg22490229	OR2M2	TSS1500	down	chr_1
cg15952370	OR8D2	TSS1500	down	chr_11
cg15073665	PC	5'UTR	down	chr_11
cg15901722	PCDH24	TSS1500	down	chr_5
cg08330563	RAD21	5'UTR	down	chr_8
cg26831698	RCL1	5'UTR	down	chr_9
cg13787135	RNASE1	5'UTR	down	chr_14
cg15740243	RNF145	TSS1500	down	chr_5
cg10054437	RNF145	TSS1500	down	chr_5
cg18617686	ROBO1	5'UTR	down	chr_3
cg09703363	SCN1A	5'UTR	down	chr_2
cg22872396	SCN9A	5'UTR	down	chr_2
cg22919115	SLC25A20	TSS200	down	chr_3
cg02389859	SLC6A19	TSS200	down	chr_5
cg13059136	SNORA54	TSS1500	up	chr_11
cg22565340	SPI1	TSS200	up	chr_11
cg25570328	SULT1C2	TSS1500	up	chr_2
cg11860649	SYBU	5'UTR	down	chr_8
cg09831796	SYBU	5'UTR	down	chr_8
cg05021776	TCTE1	5'UTR	down	chr_6
cg22425467	TRIM15	5'UTR	down	chr_6
cg15209863	ZNF423	5'UTR	down	chr_16
cg09072626	ZNF710	5'UTR	up	chr_15
