# Supplementary material for: Serum metabolomics-based diagnostic biomarkers for colorectal cancer: insights and multi-omics validation
Source: Front Endocrinol (Lausanne). 2025 Oct 27;16:1663938. doi: 10.3389/fendo.2025.1663938 (PMC12597806; doi:10.3389/fendo.2025.1663938)
Supplement: Supplementary file 8 [file Table7.xlsx]

## Sheet: Sheet1
Supplementary Table 7 Differential methylation sites for constructing models
CpG site	Gene name	Feature type	Expression level	Chromosome
cg19669457	ADGRG3	TSS200	down	chr_16
cg19181811	BACH2	5'UTR	up	chr_6
cg18092474	CYP1A1	TSS1500	down	chr_15
cg05452319	DAO	TSS200	down	chr_12
cg06270401	DYRK4	TSS200	up	chr_12
cg24911721	MIRLET7A3	TSS200	up	chr_22
cg07732037	MPHOSPH9	TSS1500	up	chr_12
cg21805179	MPHOSPH9	TSS1500	up	chr_12
cg25288194	NUPR1	TSS200	down	chr_16
cg15845821	NWD1	TSS200	down	chr_19
cg01649837	NWD1	TSS200	down	chr_19
