# Supplementary material for: Serum metabolomics-based diagnostic biomarkers for colorectal cancer: insights and multi-omics validation
Source: Front Endocrinol (Lausanne). 2025 Oct 27;16:1663938. doi: 10.3389/fendo.2025.1663938 (PMC12597806; doi:10.3389/fendo.2025.1663938)
Supplement: Supplementary file 9 [file Table8.xlsx]

## Sheet: Sheet1
Supplementary Table 8 Comparison of the performance of multi-omics Platforms for Diagnosing CRC
Models	AUROC(95%CI)	AUPRC	Sensitivity	Specificity	Accuracy	Precision	Recall	F1 score
SVM
META	0.96(0.93,0.98)	0.93	83.78	92.86	88.32	86.11	83.78	84.93
METHY	0.88(0.77,0.99)	0.87	85	84.62	84.81	73.91	85	79.07
META&METHY	0.94(0.86,1.00)	0.94	90	92.31	91.15	85.71	90	87.8
RF
META	0.97(0.95,0.99)	0.94	83.78	94.29	89.03	88.57	83.78	86.11
METHY	0.88(0.77,0.98)	0.92	75	92.31	83.65	83.33	75	78.95
META&METHY	0.98(0.93,1.00)	0.97	85	100	92.5	100	85	91.89
XGBoost
META	0.96(0.93,0.99)	0.95	89.19	95.71	92.45	91.67	89.19	90.41
METHY	0.88(0.78,0.98)	0.73	80	82.05	81.03	69.57	80	74.42
META&METHY	0.98(0.94,1.00)	0.97	80	100	90	100	80	88.89
LR
META	0.87(0.82,0.91)	0.8	63.51	88.57	76.04	74.6	63.51	68.61
METHY	0.84(0.74,0.94)	0.64	65	76.92	70.96	59.09	65	61.9
META&METHY	0.89(0.79,1.00)	0.89	85	84.62	84.81	73.91	85	79.07
